# Supplementary material for: Culturally safe and ethical biomarker and genomic research with Indigenous peoples—a scoping review
Source: BMC Glob Public Health. 2024 Oct 25;2:72. doi: 10.1186/s44263-024-00102-0 (PMC11622903; doi:10.1186/s44263-024-00102-0)
Supplement: Supplementary file 4 — Supplementary Material 4. [file 44263_2024_102_MOESM4_ESM.xlsx]

## Sheet: Appraisal
Additional File 4 - Quality Appraisal
Study number	Authors	1	2	3	4	5	6	7	8	9	10	11	12	13	14
		Did the research respond to a need or priority determined by the community?	Was community consultation and engagement appropriately inclusive?	Did the research have Indigenous leadership?	Did the research have Indigenous governance	Were local community protocols respected and followed?	Did the researchers negotiate agreements in regard to rights of access to Indigneous peoples’ existing intellectual and cultural property?	Did the researchers negotiate agreements to protect Indigenous peoples’ ownership of intellectual and cultural property created through the research?	Did Indigenous peoples and communities have control over the collection and management of research materials?	Was the research guided by an Indigenous research paradigm?	Does the research take a strength-based approach, acknowledging and moving beyond practices that have harmed Indigenous peoples in the past?	Did the researchers plan and translate the findings into sustainable changes in policy and/or practice?	Did the research benefit the participants and Indigenous communities?	Did the research demonstrate capacity strengthening for Indigenous individuals?	Did everyone involved in the research have opportunities to learn from each other?
1	Beaton et al 20171	Partially	Yes	Yes	Yes	Yes	Unclear (likely no)	Unclear (likely no)	Yes	Yes	Yes	Yes	Yes	Partially	Yes
2	Blacksher et al 20212	Yes	Yes	Partially	Yes	Yes	Partially	Unclear (likely no)	Yes	Yes	Yes	Yes	Yes	Yes	Yes
3	Caron et al 20233	Partially	Yes	Yes	Yes	Yes	Partially	Unclear (likely no)	Partially	Yes	Yes	Yes	Yes	Yes	Yes
4	Dalach et al 20214	Partially	Yes	Partially	Yes	Yes	Partially	Unclear (likely no)	Partially	No	Yes	Partially	Partially	Partially	No
5	Donoghue et al 20215	Partially	Yes	Yes	Partially	Yes	Unclear (likely no)	Unclear (likely no)	Partially	Partially	Yes	Yes	Yes	Yes	Yes
6	Garrison et al 20196	Partially	Partially	Yes	Partially	Partially	Unclear (likely no)	Unclear (likely no)	Partially	Partially	Yes	No	Partially	Partially	No
7	Hermes et al 20217	Partially	Yes	Yes	Partially	Yes	Partially	Unclear (likely no)	Partially	Yes	Yes	No	No	Yes	Yes
8	Hiratsuka et al 20208	Yes	Yes	Yes	Yes	Yes	Unclear (likely no)	Unclear (likely no)	Partially	Yes	Yes	Yes	Yes	Yes	Yes
9	Howard et al 20059	No	Partially	Unclear (likely no)	No	Partially	Partially	Unclear (likely no)	Partially	No	No	No	Yes	No	No
10	Hudson et al 201610	Yes	Yes	Yes	Yes	Yes	Unclear (likely no)	Unclear (likely no)	Partially	Yes	Yes	No	Partially	Yes	Yes
11	Johnson et al 200911	Partially	Yes	Yes	Partially	Yes	Unclear (likely no)	Unclear (likely no)	Yes	Yes	Yes	No	Partially	Yes	Yes
12	Kaladharan et al 202112	Partially	Partially	Yes	Yes	Yes	Unclear (likely no)	Unclear (likely no)	Yes	Yes	Yes	Yes	Partially	Yes	Yes
13	Morgan et al 201913	Partially	Yes	Yes	Yes	Yes	Unclear (likely no)	Yes	Yes	Yes	Yes	Partially	Yes	Yes	Yes
14	Reedy et al 202014	Yes	Yes	Partially	Yes	Yes	Partially	Unclear (likely no)	Partially	Yes	Yes	No	Partially	Yes	Partially
15	Shaw et al 201315	Partially	Yes	Unclear (likely no)	Yes	Yes	Unclear (likely no)	Unclear (likely no)	Partially	Yes	Yes	No	Partially	No	Partially
16	Tauali et al 201416	Yes	Yes	Yes	Yes	Yes	Unclear (likely no)	Unclear (likely no)	Partially	Yes	Yes	Yes	Partially	Yes	Partially
17	Waanders et al 202317	No	Partially	Partially	No	Partially	Unclear (likely no)	Unclear (likely no)	Partially	No	Yes	Yes	Partially	No	No
	References
	1. Beaton A, Hudson M, Milne M, Port RV, Russell K, Smith B, et al. Engaging Māori in biobanking and genomic research: a model for biobanks to guide culturally informed governance, operational, and community engagement activities. Genet Med. 2017;19(3):345-51.
	2. Blacksher E, Hiratsuka VY, Blanchard JW, Lund JR, Reedy J, Beans JA, et al. Deliberations with American Indian and Alaska native people about the ethics of genomics: An adapted model of deliberation used with three tribal communities in the United States. AJOB Empir Bioeth. 2021;12(3):164-78.
	3. Caron NR, Adam W, Anderson K, Boswell BT, Chongo M, Deineko V, et al. Partnering with First Nations in Northern British Columbia Canada to Reduce Inequity in Access to Genomic Research. Int J Environ Res Public Health. 2023;20(10):5783.
	4. Dalach P, Savarirayan R, Baynam G, McGaughran J, Kowal E, Massey L, et al. “This is my boy’s health! Talk straight to me!” perspectives on accessible and culturally safe care among Aboriginal and Torres Strait Islander patients of clinical genetics services. Int. J. Equity Health. 2021;20(1):1-13.
	5. Donoghue V, Houghton K, Dingli K, McGaughran J, Pratt G. Integrated Genetic Health Care: Improving Access for Aboriginal and Torres Strait Islander People to Clinical Genetics through Partnership and Primary Health Leadership. Brisbane, Australia: QIMR Berghofer Medical Reserach Institute; 2021.
	6. Garrison NA, Barton KS, Porter KM, Mai T, Burke W, Carroll SR. Access and management: Indigenous perspectives on genomic data sharing. Ethn Dis. 2019;29(Suppl 3):659-8.
	7. Hermes A, Wiersma M, Kerridge I, Easteal S, Light E, Dive L, Lipworth W. Beyond platitudes: a qualitative study of Australian Aboriginal people's perspectives on biobanking. Intern. Med J. 2021;51(9):1426-32.
	8. Hiratsuka VY, Hahn MJ, Woodbury RB, Hull SC, Wilson DR, Bonham VL, et al. Alaska Native genomic research: perspectives from Alaska Native leaders, federal staff, and biomedical researchers. Genet Med. 2020;22(12):1935-43.
	9. Howard BV, Devereux RD, Cole SA, Davidson M, Dyke B, Ebbesson SO, et al. A genetic and epidemiologic study of cardiovascular disease in Alaska natives (GOCADAN): design and methods. Int. J. Circumpolar Health. 2005;64(3):206-21.
	10. Hudson, M., Beaton, A., Milne, M., Port, W., Russell, K., Smith, B., Toki, V., Uerata, L. and Wilcox, P. Te Mata Ira: Guidelines for Genomic Research with Māori. 2016
	11. Johnson VA, Edwards KKA, Sherman SL, Stephens LD, Deer-Smith MH. Decisions to participate in fragile X and other genomics-related research: Native American and African American voices. J. Cult. Divers. 2009;16(3):127-35.
	12. Kaladharan S, Vidgen ME, Pearson JV, Donoghue VK, Whiteman DC, Waddell N, Pratt G. Ask the people: developing guidelines for genomic research with Aboriginal and Torres Strait Islander peoples. BMJ Glob Health. 2021;6(11).
	13. Morgan J, Coe RR, Lesueur R, Kenny R, Price R, Makela N, Birch PH. Indigenous peoples and genomics: starting a conversation. J Genet. Couns. 2019;28(2):407-18.
	14. Reedy J, Blanchard JW, Lund J, Spicer PG, Byars C, Peercy M, et al. Deliberations about genomic research and biobanks with citizens of the Chickasaw Nation. Front Genet. 2020;11:466.
	15. Shaw JL, Robinson R, Starks H, Burke W, Dillard DA. Risk, reward, and the double-edged sword: perspectives on pharmacogenetic research and clinical testing among Alaska Native people. Am. J. Public Health. 2013;103(12):2220-5.
	16. Taualii M, Davis EL, Braun KL, Tsark JU, Brown N, Hudson M, Burke W. Native Hawaiian views on biobanking. J Cancer Educ. 2014;29(3):570-6.
	17. Waanders A, Brown A, Caron NR, Plisiewicz A, McHugh ST, Nguyen TQ, et al. Indigenous peoples and inclusion in clinical and genomic research: Understanding the history and navigating contemporary engagement. Neoplasia. 2023;37:100879.

## Sheet: Dropdown tabs
Yes
Partially
No
Unclear (likely no)
